# Supplementary material for: Screening of Multitarget Compounds against Acetaminophen Hepatic Toxicity Using In Silico, In Vitro, and In Vivo Approaches
Source: Molecules. 2024 Jan 16;29(2):428. doi: 10.3390/molecules29020428 (PMC10821416; doi:10.3390/molecules29020428)
Supplement: Supplementary file 1 [file molecules-29-00428-s001.zip]

Archive with 1 entries (1 files):
- molecules-2713918-supplementary.pdf
